# Supplementary material for: Prognostic Nutritional Index and a Blood-Based Prognostic Tool in Prostate Cancer Treated with Abiraterone, Enzalutamide or Cabazitaxel
Source: Medicina (Kaunas). 2025 Jun 18;61(6):1105. doi: 10.3390/medicina61061105 (PMC12195598; doi:10.3390/medicina61061105)
Supplement: Supplementary file 1 [file medicina-61-01105-s001.zip]

Archive with 1 entries (1 files):
- medicina-3653318-supplementary.pdf
